# Supplementary material for: Nicotine Dependence in a Banned Market: Biomarker Evidence from E-Cigarette Users in São Paulo, Brazil
Source: Int J Environ Res Public Health. 2025 Jun 19;22(6):960. doi: 10.3390/ijerph22060960 (PMC12193091; doi:10.3390/ijerph22060960)
Supplement: Supplementary file 1 [file ijerph-22-00960-s001.zip]

Archive with 3 entries (3 files):
- Supplemental material_Materials and Methods_LCMSMS analysis.pdf
- Supplemental material_Technicians.pdf
- Supplemental Tables_IJERPH 2025.pdf
